# Supplementary material for: Synergistic Enhancement of Targeted Wound Healing by Near-Infrared Photodynamic Therapy and Silver Metal–Organic Frameworks Combined with S- or N-Doped Carbon Dots
Source: Pharmaceutics. 2024 May 16;16(5):671. doi: 10.3390/pharmaceutics16050671 (PMC11124918; doi:10.3390/pharmaceutics16050671)
Supplement: Supplementary file 1 [file pharmaceutics-16-00671-s001.zip]

Archive with 1 entries (1 files):
- pharmaceutics-2934966-supplementary.pdf
